# Supplementary material for: Natural variation in temperature-modulated immunity uncovers transcription factor bHLH059 as a thermoresponsive regulator in Arabidopsis thaliana
Source: PLoS Genet. 2021 Jan 25;17(1):e1009290. doi: 10.1371/journal.pgen.1009290 (PMC7861541; doi:10.1371/journal.pgen.1009290)
Supplement: S3 Table — (XLSX) [file pgen.1009290.s003.xlsx]

## Sheet: Table S3
Table S3: Genes in vicinity of SNPs highly associated with T°C-dependent total SA homeostasis
chromosome	position	-log (P)	AGI	gene name	neighbouring genes
1	18311139	6.88	At1g49470	unknown	tRNA, regulator of transcription
4	1129443	6.5	At4g02570	CUL1	luminidependens gene, NADH oxidored.
4	1134041	6.5	At4g02580	NADH-ubiquinone oxidoreductase 24kD subunit	CUL1, UNE12
4	1135657	6.5	At4g02580	NADH-ubiquinone oxidoreductase 24kD subunit	CUL1, UNE12
4	1146995	6.5	At4g02600	MLO1	UNE12, Trp synthase
4	10461125	6.44	At4g19120	ERD3	prot. kinase, unknown
4	1138019	6.29	At4g02590	UNE12	NADH-uboquinone oxidoreductase 24kD subunit, MLO1
4	1138410	6.29	At4g02590	UNE12	NADH-uboquinone oxidoreductase 24kD subunit, MLO1
1	15967192	6.05	At1g42525	unknown	ransposable element (TE), TE
1	28283354	5.59	At1g75380	AtBBD1	Sec14p-like prot., unknown
2	19096217	5.81	At2g46520	unknown	bHLH transcription factor, ARF11
2	16261705	5.77	At2g38950	transcription factor	At phosphate transporter 2, ERO2
2	4482275	5.56	At2g11240	TE	TE, transferase
3	11227279	6.05	At3g29265	TE	oxidoreductase, ubiquitin-prot. ligase
3	9398878	6.01	At3g25740	MAP1B	EDF3, Fbox prot.
3	20168050	5.81	At3g54470	unknown	Fbox prot., SKIP5
3	20176964	5.81	At3g54500	unknown	RNAPol II E, ERD4
4	1115823	5.84	At4g02540	unknown	thylakoid prot., unknown
4	1115996	5.84	At4g02540	unknown	thylakoid prot., unknown
4	1117210	5.84	At4g02540	unknown	thylakoid prot., unknown
4	1119896	5.84	At4g02541	unknown	unknown, unknown
5	4913335	5.82	At5g15150	homeobox 3 gene	aldose 1-epimerase, bHLH prot.
Table S2: Loci significantly associated with T°C-dependent total SA homeostasis after Bonferroni correction are represented in bold
