# Supplementary material for: Natural variation in temperature-modulated immunity uncovers transcription factor bHLH059 as a thermoresponsive regulator in Arabidopsis thaliana
Source: PLoS Genet. 2021 Jan 25;17(1):e1009290. doi: 10.1371/journal.pgen.1009290 (PMC7861541; doi:10.1371/journal.pgen.1009290)
Supplement: S4 Table — (XLSX) [file pgen.1009290.s004.xlsx]

## Sheet: Table S4
Table S4: Primer list for RT-qPCR
AGI	sense	gene	sequence
AT2G28390	Fw	SAND	AACTCTATGCAGCATTTGATCCACT
AT2G28390	Rv	SAND	TGATTGCATATCTTTATCGCCATC
AT2G14610	Fw	PR1	TTCTTCCCTCGAAAGCTCAA
AT2G14610	Rv	PR1	AAGGCCCACCAGAGTGTATG
AT4G02590	Fw 3'	UNE12	TCTAACGATGGGACTGAACG
AT4G02590	Rv 3'	UNE12	CTACTGTGGAGGATTGTTCTC
AT4G02590	Fw 5'	UNE12	TGGCTAGTAACAACCCTCAC
AT4G02590	Rv 5'	UNE12	AATCCTCCGTCAACTCCAGA
AT2G43010	Fw	PIF4	CGGAGTTCAACCTCAGCAGT
AT2G43010	Rv	PIF4	ACCGGGATTGTTCTGAATTG
AT3G10340	Fw	PAL4	GCCATGTTCGCAGAGGTTAT
AT3G10340	Rv	PAL4	GAGGATCCATTTCGTGGAGA
AT5G13320	Fw	PBS3	ACACCAGCCCTGATGAAGTC
AT5G13320	Rv	PBS3	CCCAAGTCTGTGACCCAGTT
AT1G74710	Fw	ICS1	TTCTGGGCTCAAACACTAAAAC
AT1G74710	Rv	ICS1	GGCGTCTTGAAATCTCCATC
